# Supplementary material for: Motivation to Consent and Adhere to the FORT Randomized Controlled Trial
Source: Curr Oncol. 2022 Apr 17;29(4):2848–63. doi: 10.3390/curroncol29040232 (PMC9025660; doi:10.3390/curroncol29040232)
Supplement: Supplementary file 1 [file curroncol-29-00232-s001.zip]

Archive with 1 entries (1 files):
- curroncol-1673796-SI.pdf
